# Supplementary material for: “Without Them, I Would Never Have Been Able to Carry on” Levers for the Sustained Employment of Patients with Chronic Inflammatory Arthritis: A French Qualitative Study
Source: Int J Environ Res Public Health. 2022 Nov 7;19(21):14616. doi: 10.3390/ijerph192114616 (PMC9655563; doi:10.3390/ijerph192114616)
Supplement: Supplementary file 1 [file ijerph-19-14616-s001.zip]

Archive with 1 entries (1 files):
- ijerph-1997482-supplementary.pdf
